# Supplementary material for: Do You Know What You Eat? Kebab Adulteration in Poland
Source: Foods. 2023 Sep 9;12(18):3380. doi: 10.3390/foods12183380 (PMC10530059; doi:10.3390/foods12183380)
Supplement: Supplementary file 1 [file foods-12-03380-s001.zip]

Archive with 1 entries (1 files):
- foods-2577887-supplementary.pdf
